# Supplementary material for: KIAA1217 Promotes Epithelial-Mesenchymal Transition and Hepatocellular Carcinoma Metastasis by Interacting with and Activating STAT3
Source: Int J Mol Sci. 2021 Dec 22;23(1):104. doi: 10.3390/ijms23010104 (PMC8745027; doi:10.3390/ijms23010104)
Supplement: Supplementary file 1 [file ijms-23-00104-s001.zip]

Archive with 1 entries (1 files):
- ijms-1503219-supplementary.pdf
